# Supplementary material for: A subgroup I bZIP transcription factor PpbZIP18 plays an important role in sucrose accumulation in peach
Source: Mol Hortic. 2025 Jul 3;5:36. doi: 10.1186/s43897-025-00156-0 (PMC12224830; doi:10.1186/s43897-025-00156-0)
Supplement: Supplementary file 2 — Supplementary Material 2. [file 43897_2025_156_MOESM2_ESM.xlsx]

## Sheet: Sheet1
Table S1 List of primers used in this study
Type	Gene		Forward primer (5' to 3')	Reverse primer (5' to 3')
	ID	Name
qRT-PCR validation	Prupe.4G072600	PpeIF	GGAGCACTCATGGACCTTCT	TCCCTCCATTAGCACACACA
	Prupe.6G041400	PpbZIP18	CCAAACGCGCCAAAAGGATA	TGGCAATCTTGAGCCTCTCG
	Prupe.5G006300	PpTST1	CCCATGGCAGTGTTCTAAGC	CCTCCCTCCTGGTGCAAATA
	Prupe.8G180600	PpTST2	AGCGACAGATGGTGAGTTCA	ATGCTTGACTCCTGGTTCGA
	Prupe.7G192300	PpSuSy1	CACCCACTGCTCGAATTCCT	AGAGTGCAAGGATCAGGTGC
	Prupe.4G042700	PpERD6-Like1	AGTCTATCGGTTGGTGGCAT	CTATTGGCCCGATTTGCTCC
	Prupe.3G066300	PpST1	CTATGCGGGGTCGTCATCTC	GCCAAGGGATTCCCACTGAA
	Prupe.1G159700	PpSPS1	TTGGCATCGGGGAAGATACA	AGCCGCAGAATTTCGATCAC
	Prupe.1G483200	PpSPS2	AGCAGGGAAGGACAAGGATC	ACATTCTCCACCCCAACGAT
	Prupe.4G053300	PpNAC73	CGAAGGAAGGTTCACACCGA	CTTCGTTGTTGCCAAGGTGG
	Prupe.1G434500	PpABF1	ACGACCCACCAGGAATCAAC	AAGCCCATTCTGACCACCAG
	Prupe.2G056800	PpABF3	CTCCTCTTGCCGTGGTTGAT	TGGTTGTCAGGATACGGCAC
	Prupe.6G156000	PpABF5	ACGTGCTAGAAAGCAGGCAT	GACCAGCCATCTGGTGATGA
	Prupe.7G112200	PpABF6	AGGTTGAGAACTCTGGGGGT	TCCTGGCTCTAGACCTTGCT
	Prupe.8G126600	PpABF7	ACATGTTTAGCCGGGGAAGG	CCGGTCAATGTCCGTCGTAA
Vector construction	Prupe.6G041400	PpbZIP18	ATGTCCACAGAAACCAGACCA	TCAAAAAGTGGTACTACTTTCACTTGC
	Prupe.3G066300	PpST1	ATGTCGGCTGCAGAACATTATCTG	TCACTGAGGTGGAATAAGTGCAATTTC
	Prupe.4G053300	PpNAC73	ATGACATGGTGCAATGACTCAGAC	CTATTTTCTCTCAAGCTTTCCTTTGCTTG
	Prupe.1G434500	PpABF1	ATGGGTACCAACATGAACTTCAAG	TTACCATGGACCGGTCTGC
	Prupe.2G056800	PpABF3	ATGGGGATACAGACAATGGGTTC	TTAGAATGGAGCTGACGTCGTTC
	Prupe.6G156000	PpABF5	ATGGGGTTTCAGACTATGGCTTC	TCAGTGGCAGGACCGACC
Table S2 List of primers used for EMSA experiments
Protein	Name	Forward primer (5' to 3')	Reverse primer (5' to 3')
PpbZIP18-MBP	PpST1-Probe1	ctgtctgctgagtaaagctgaaaattctctatctgc	gcagatagagaattttcagctttactcagcagacag
	PpST1-Probe2	ataacacacagtgaatcagcttttcatctcaccaac	gttggtgagatgaaaagctgattcactgtgtgttat
	PpST1-Probe3	cttgtcttcagtcacaagctgacactgacgcataac	gttatgcgtcagtgtcagcttgtgactgaagacaag
	PpST1-Probe4	gcgagactgtagaagcagctgcttcaccttgcgtaa	ttacgcaaggtgaagcagctgcttctacagtctcgc
	PpST1-Probe5	agcgagactgtagaagcagctgcttcaccttgcgta	tacgcaaggtgaagcagctgcttctacagtctcgct
	PpST1-Probe6	agaagaagaataattagctgttttgtgggaagtggc	gccacttcccacaaaacagctaattattcttcttct
	PpST1-Probe6-Mut	agaagaagaataattaaaaaatttgtgggaagtggc	gccacttcccacaaattttttaattattcttcttct
	PpSuSy1-Probe1	taacttgttatactcacggcttgctttgtacttgca	tgcaagtacaaagcaagccgtgagtataacaagtta
	PpSuSy1-Probe2	tctttgttcaaccgcactgctctaattaacgtttgt	acaaacgttaattagagcagtgcggttgaacaaaga
	PpSuSy1-Probe3	tacataattaaaatcagcggttacgctgctacggat	atccgtagcagcgtaaccgctgattttaattatgta
	PpSuSy1-Probe4	tcttgttggtctttttcagcttctcttttggagaaa	tttctccaaaagagaagctgaaaaagaccaacaaga
	PpSuSy1-Probe5	tgttgaaagtgaaaaagctgtttatctttttgactg	cagtcaaaaagataaacagctttttcactttcaaca
	PpSuSy1-Probe5-Mut	tgttgaaagtgaaaaaaaaaattatctttttgactg	cagtcaaaaagataattttttttttcactttcaaca
PpNAC73-His	PpST1-Probe1	tataaaaaatgttctatgactgaagtctgtactgtg	cacagtacagacttcagtcatagaacattttttata
	PpST1-Probe2	tggtgaaacacgtgttactcacaagtcacaagtcac	gtgacttgtgacttgtgagtaacacgtgtttcacca
	PpST1-Probe2-Mut	tggtgaaactaaaaaataaatattaaatcaagtcac	gtgacttgatttaatatttattttttagtttcacca
	PpSuSy1-Probe1	ctggctaacttgttatactcacggcttgctttgtac	gtacaaagcaagccgtgagtataacaagttagccag
	PpSuSy1-Probe2	attatccatctctttttattgcgaagcttctggcta	tagccagaagcttcgcaataaaaagagatggataat
	PpSuSy1-Probe3	tgcccttattatcgtacgctccaagtttttttttaa	ttaaaaaaaaacttggagcgtacgataataagggca
	PpSuSy1-Probe4	aaaaggcaaatgcttgaatatcaaggcttaaaatta	taattttaagccttgatattcaagcatttgcctttt
	PpSuSy1-Probe5	ttgatctttatgttttgttttcacggaaaaaaaaac	gtttttttttccgtgaaaacaaaacataaagatcaa
	PpSuSy1-Probe3-Mut	tgcccttataaaaaaaaaaaaaaaaaaattttttaa	ttaaaaaatttttttttttttttttttataagggca
	PpSuSy1-Probe4-Mut	aaaaggcaaaaaaaaaaaaaaaaaaaaataaaatta	taattttatttttttttttttttttttttgcctttt
	PpbZIP18-Probe1	agatttgtatgatgttgaattaaagtaaaacaaaat	attttgttttactttaattcaacatcatacaaatct
	PpbZIP18-Probe2	cgttgaggaaattgttacttggattcttctaagaat	attcttagaagaatccaagtaacaatttcctcaacg
	PpbZIP18-Probe3	cttgaacataaattttgaaaggaagaaagctacgat	atcgtagctttcttcctttcaaaatttatgttcaag
	PpbZIP18-Probe3-Mut	cttgaacattttaaaaatttaattatttgctacgat	atcgtagcaaataattaaatttttaaaatgttcaag
PpABF5-His	PpST1-Probe1	agtacgccccctggtgcacgttagcatgagccccag	ctggggctcatgctaacgtgcaccagggggcgtact
	PpST1-Probe2	gcgttgcgttgcgcgcacgtgttggtctcagagagc	gctctctgagaccaacacgtgcgcgcaacgcaacgc
	PpST1-Probe3	cacaagtcacaagtcacacgtcagaattcgtaagtc	gacttacgaattctgacgtgtgacttgtgacttgtg
	PpST1-Probe4	taaatcatggtgaaacacgtgttactcacaagtcac	gtgacttgtgagtaacacgtgtttcaccatgattta
	PpST1-Probe1-Mut	agtacgccccctggtgaaaaatagcatgagccccag	ctggggctcatgctatttttcaccagggggcgtact
	PpST1-Probe2-Mut	gcgttgcgttgcgcgaaaaagttggtctcagagagc	gctctctgagaccaacaaaaacgcgcaacgcaacgc
	PpST1-Probe3-Mut	cacaagtcacaagtcatttttcagaattcgtaagtc	gacttacgaattctgaaaaatgacttgtgacttgtg
	PpST1-Probe4-Mut	taaatcatggtgaaatttttgttactcacaagtcac	gtgacttgtgagtaacaaaaatttcaccatgattta
	PpSuSy1-Probe	attttcagtcggtttcacgtcacctccaatgattgc	gcaatcattggaggtgacgtgaaaccgactgaaaat
	PpSuSy1-Probe-Mut	attttcagtcggtttaaaaacacctccaatgattgc	gcaatcattggaggtgtttttaaaccgactgaaaat
